# Supplementary material for: Effects of varying tillage practices and weed control methods on the efficacy of infiltration models
Source: PLoS One. 2024 Jan 25;19(1):e0293507. doi: 10.1371/journal.pone.0293507 (PMC10810489; doi:10.1371/journal.pone.0293507)
Supplement: S1 File — (ZIP) [file pone.0293507.s001.zip]

Archive with 4 entries (4 files):
- Supporting Information PLOS ONE/Infiltration rate  against time (2).xlsx
- Supporting Information PLOS ONE/INFILTRATION RATE FOR WEED CONTROL AND TILLAGE (2).xlsx
- Supporting Information PLOS ONE/Predicted vesus observed infiltration rates UPDATED Newest 2022 (1) (1).xlsx
- Supporting Information PLOS ONE/RAW & PROCESSED DATA -SOIL PHYSICAL PROPERTIES.xlsx
