# Supplementary material for: Effects of varying tillage practices and weed control methods on the efficacy of infiltration models
Source: PLoS One. 2024 Jan 25;19(1):e0293507. doi: 10.1371/journal.pone.0293507 (PMC10810489; doi:10.1371/journal.pone.0293507)
Supplement: S1 File — (ZIP) [file pone.0293507.s001.zip › Supporting Information PLOS ONE/Infiltration rate against time (2).xlsx]

## Sheet: Sheet1
NT												MT
KOsTIAKOV Fp					PHILIP Fp			HORTON Fp				KOsTIAKOV Fp			PHILIP Fp			HORTON Fp
Observed	Predicted				Observed	Predicted		Observed	Predicted			Observed	Predicted		Observed	Predicted		Observed	Predicted
1.84	2.40438				1.84	4.29398		1.84	1.21917			1.17	1.49387		1.17	2.70428		1.17	0.727499
3.54	3.79123				3.54	6.15512		3.54	2.4158			2.41	2.43708		2.41	3.92428		2.41	1.44383
5.32	4.94848				5.32	7.61599		5.32	3.59044			3.53	3.24495		3.53	4.90009		3.53	2.14925
7.57	6.92192				7.57	9.99095		7.57	5.87577			5.04	4.65431		5.04	6.5181		5.04	3.52831
9.77	8.63441				9.77	11.9741		9.77	8.07921			6.46	5.90251		6.46	7.8971		6.46	4.86658
11.91	10.1845				11.91	13.7271		11.91	10.2046			7.86	7.04861		7.86	9.13563		7.86	6.16586
14.68	13.6147				14.68	17.5115		14.68	15.2			10.08	9.62928		10.08	11.8672		10.08	9.25464
17.43	16.6397				17.43	20.7793		17.43	19.7826			12.25	11.9465		12.25	14.2835		12.25	12.1353
20.11	19.4				20.11	23.7266		20.11	23.9988			14.35	14.089		14.35	16.5043		14.35	14.8302
22.32	21.9684				22.32	26.45		22.32	27.8902			16.11	16.1032		16.11	18.5885		16.11	17.3592
26.49	26.689				26.49	31.4296		26.49	34.8411			19.59	19.8501		19.59	22.4718		19.59	21.9886
30.55	31.0072				30.55	35.9737		30.55	40.8819			22.94	23.3217		22.94	26.0895		22.94	26.1442
34.37	35.031				34.37	40.2111		34.37	46.2068			25.9	26.5896		25.9	29.5201		25.9	29.9221
39.08	40.6526				39.08	46.1497		39.08	53.1764			30.25	31.2016		30.25	34.4112		30.25	35.044
43.71	45.8936				43.71	51.7165		43.71	59.2563			34.46	35.5449		34.46	39.0754		34.46	39.6811
48.84	50.8387				48.84	57.0025		48.84	64.7153			38.65	39.6771		38.65	43.5684		38.65	43.9731
55.26	57.0665				55.26	63.7131		55.26	71.3438			44.21	44.9239		44.21	49.3532		44.21	49.3267
61.23	62.9575				61.23	70.1204		61.23	77.4915			49.27	49.9267		49.27	54.9529		49.27	54.4007
67.14	68.5734				67.14	76.286		67.14	83.3416			54.14	54.7285		54.14	60.4051		54.14	59.2971
75.42	76.5753				75.42	85.1719		75.42	91.7945			61.07	61.6211		61.07	68.3624		61.07	66.4435
83.47	84.162				83.47	93.7095		83.47	100.041			67.95	68.206		67.95	76.1071		67.95	73.4584
91.52	91.4069				91.52	101.967		91.52	108.186			74.83	74.5359		74.83	83.6808		74.83	80.4068
PHR												DPHR
KOsTIAKOV Fp					PHILIP Fp			HORTON Fp				KOsTIAKOV Fp			PHILIP Fp			HORTON Fp
Observed	Predicted				Observed	Predicted		Observed	Predicted			Observed	Predicted		Observed	Predicted		Observed	Predicted
0.86	1.10915				0.86	1.94064		0.86	0.26735			0.59	0.715636		0.59	1.31115		0.59	0.276143
1.65	1.72747				1.65	2.77288		1.65	0.530921			1.2	1.16409		1.2	1.8984		1.2	0.54934
2.35	2.23856				2.35	3.42276		2.35	0.790798			1.71	1.54733		1.71	2.36656		1.71	0.819647
3.33	3.10294				3.33	4.4734		3.33	1.29981			2.35	2.21462		2.35	3.14017		2.35	1.3518
4.23	3.8475				4.23	5.34555		4.23	1.79505			3.03	2.80457		3.03	3.79721		3.03	1.873
5.09	4.51798				5.09	6.11281		5.09	2.27714			3.73	3.34561		3.73	4.38575		3.73	2.38366
6.5	5.99235				6.5	7.75855		6.5	3.42871			4.71	4.56204		4.71	5.67918		4.71	3.61664
7.79	7.28402				7.79	9.16888		7.79	4.51041			5.64	5.65261		5.64	6.81886		5.64	4.79165
9.06	8.45713				9.06	10.4332		9.06	5.52993			6.53	6.65982		6.53	7.86319		6.53	5.9138
10.52	10.5661				10.52	12.6815		10.52	7.40905			8.08	8.50428		8.08	9.76872		8.08	8.01774
12.41	12.4591				12.41	14.6844		12.41	9.11227			9.69	10.1913		9.69	11.514		9.69	9.96099
14.21	14.2016				14.21	16.5225		14.21	10.6762			11.24	11.7668		11.24	13.1517		11.24	11.7706
16.06	16.6106				16.06	19.0627		16.06	12.8225			13.13	13.9759		13.13	15.4665		13.13	14.2827
18.31	18.8361				18.31	21.4144		18.31	14.7928			15.36	16.0452		15.36	17.6582		15.36	16.6046
20.52	20.9219				20.52	23.6264		20.52	16.6391			17.64	18.0065		17.64	19.7587		17.64	18.7822
22.75	23.5332				22.75	26.4103		22.75	18.9695			19.98	20.4889		19.98	22.4512		19.98	21.5203
25.28	25.9901				25.28	29.0472		25.28	21.2016			22.42	22.8494		22.42	25.0477		22.42	24.1232
28.03	28.8882				28.03	32.1825		28.03	23.9079			24.9	25.1104		24.9	27.5684		24.9	26.6327
30.92	31.6305				30.92	35.1759		30.92	26.5599			28.09	27.8207		28.09	30.6333		28.09	29.6811
34.01	34.7539				34.01	38.6189		34.01	29.7035			31.38	30.4231		31.38	33.6204		31.38	32.6655
37.11	37.7262				37.11	41.9297		37.11	32.8252			34.83	33.4264		34.83	37.1211		34.83	36.1949
40.21	40.5716				40.21	45.1317		40.21	35.936			38.28	36.3191		38.28	40.5462		38.28	39.6905

## Sheet: Sheet4
Infiltration rates (mm/hr)
Time (h)	NT	RT	PHR	DPHR
0.0166667	110.4	70.2	51.6	35.4
0.0333333	102	74.4	47.4	36.6
0.05	106.8	67.2	42	30.6
0.0833333	67.5	45.3	29.4	19.2
0.116667	66	42.6	27	20.4
0.15	64.2	42	25.8	21
0.233333	33.24	26.64	16.92	11.76
0.316667	33	26.04	15.48	11.16
0.4	32.16	25.2	15.24	10.68
0.566667	26.52	21.12	8.76	9.3
0.733333	25.02	20.88	11.34	9.66
0.9	24.36	20.1	10.8	9.3
1.15	22.92	17.76	7.4	7.56
1.4	18.84	17.4	9	8.92
1.65	18.52	16.84	8.84	9.12
1.98333	20.52	16.76	6.69	7.02
2.31667	19.26	16.68	7.59	7.32
2.73333	17.91	15.18	6.6	7.44
3.15	17.73	14.61	6.936	7.656
3.65	16.56	13.86	6.18	7.896
4.15	16.1	13.76	6.2	6.9
4.65	16.1	13.76	6.2	6.9

## Sheet: Sheet2
Infiltration Models
Tillage Treatments	Kostiakov				Philip				Horton
	R2	RMSE	MAE	NASH	R2	RMSE	MAE	NASH	R2	RMSE	MAE	NASH
NT	0.9981	1.16	0.98	0.998198	0.943031	6.37251	5.64116	0.953621	0.829083	11.0378	8.86784	0.892549
MT	0.9993	0.57	0.49	0.999345	0.961049	4.37299	3.71822	0.968008	0.972835	3.65195	3.04929	0.978207
PHR	0.9982	0.51	0.436457	0.998321	0.940838	2.9208	2.57803	0.952232	0.921919	3.35547	3.19157	0.909418
DPHR	0.9967	0.66	0.474962	0.996484	0.974344	1.83719	1.68439	0.976914	0.990115	1.14039	1.043	0.991572

## Sheet: NT
Cumulative Infiltration (mm)
Time (h)	Observed	Kostiakov	Philip	Horton
0.0166667	1.84	2.40438	4.29398	1.21917
0.0333333	3.54	3.79123	6.15512	2.4158
0.05	5.32	4.94848	7.61599	3.59044
0.0833333	7.57	6.92192	9.99095	5.87577
0.116667	9.77	8.63441	11.9741	8.07921
0.15	11.91	10.1845	13.7271	10.2046
0.233333	14.68	13.6147	17.5115	15.2
0.316667	17.43	16.6397	20.7793	19.7826
0.4	20.11	19.4	23.7266	23.9988
0.566667	22.32	21.9684	26.45	27.8902
0.733333	26.49	26.689	31.4296	34.8411
0.9	30.55	31.0072	35.9737	40.8819
1.15	34.37	35.031	40.2111	46.2068
1.4	39.08	40.6526	46.1497	53.1764
1.65	43.71	45.8936	51.7165	59.2563
1.98333	48.84	50.8387	57.0025	64.7153
2.31667	55.26	57.0665	63.7131	71.3438
2.73333	61.23	62.9575	70.1204	77.4915
3.15	67.14	68.5734	76.286	83.3416
3.65	75.42	76.5753	85.1719	91.7945
4.15	83.47	84.162	93.7095	100.041
4.65	91.52	91.4069	101.967	108.186

## Sheet: MT
Cumulative Infiltration (mm)
Time (h)	Observed	Kostiakov	Philip	Horton
0.0166667	1.17	1.49387	2.70428	0.727499
0.0333333	2.41	2.43708	3.92428	1.44383
0.05	3.53	3.24495	4.90009	2.14925
0.0833333	5.04	4.65431	6.5181	3.52831
0.116667	6.46	5.90251	7.8971	4.86658
0.15	7.86	7.04861	9.13563	6.16586
0.233333	10.08	9.62928	11.8672	9.25464
0.316667	12.25	11.9465	14.2835	12.1353
0.4	14.35	14.089	16.5043	14.8302
0.566667	16.11	16.1032	18.5885	17.3592
0.733333	19.59	19.8501	22.4718	21.9886
0.9	22.94	23.3217	26.0895	26.1442
1.15	25.9	26.5896	29.5201	29.9221
1.4	30.25	31.2016	34.4112	35.044
1.65	34.46	35.5449	39.0754	39.6811
1.98333	38.65	39.6771	43.5684	43.9731
2.31667	44.21	44.9239	49.3532	49.3267
2.73333	49.27	49.9267	54.9529	54.4007
3.15	54.14	54.7285	60.4051	59.2971
3.65	61.07	61.6211	68.3624	66.4435
4.15	67.95	68.206	76.1071	73.4584
4.65	74.83	74.5359	83.6808	80.4068

## Sheet: PHR
Cumulative Infiltration (mm)
Time (h)	Observed	Kostiakov	Philip	Horton
0.0166667	0.86	1.10915	1.94064	0.26735
0.0333333	1.65	1.72747	2.77288	0.530921
0.05	2.35	2.23856	3.42276	0.790798
0.0833333	3.33	3.10294	4.4734	1.29981
0.116667	4.23	3.8475	5.34555	1.79505
0.15	5.09	4.51798	6.11281	2.27714
0.233333	6.5	5.99235	7.75855	3.42871
0.316667	7.79	7.28402	9.16888	4.51041
0.4	9.06	8.45713	10.4332	5.52993
0.566667	10.52	10.5661	12.6815	7.40905
0.733333	12.41	12.4591	14.6844	9.11227
0.9	14.21	14.2016	16.5225	10.6762
1.15	16.06	16.6106	19.0627	12.8225
1.4	18.31	18.8361	21.4144	14.7928
1.65	20.52	20.9219	23.6264	16.6391
1.98333	22.75	23.5332	26.4103	18.9695
2.31667	25.28	25.9901	29.0472	21.2016
2.73333	28.03	28.8882	32.1825	23.9079
3.15	30.92	31.6305	35.1759	26.5599
3.65	34.01	34.7539	38.6189	29.7035
4.15	37.11	37.7262	41.9297	32.8252
4.65	40.21	40.5716	45.1317	35.936

## Sheet: DPHR
Cumulative Infiltration (mm)
Time (h)	Observed	Kostiakov	Philip	Horton
0.0166667	0.93	1.20161	1.31115	0.471559
0.0333333	1.81	1.88291	1.8984	0.936647
0.05	2.67	2.44871	2.36656	1.39537
0.0833333	3.73	3.40953	3.14017	2.29419
0.116667	4.73	4.2402	3.79721	3.16888
0.15	5.68	4.99013	4.38575	4.02026
0.233333	6.95	6.64436	5.67918	6.05195
0.316667	8.15	8.09832	6.81886	7.95477
0.4	9.36	9.42192	7.86319	9.73951
0.566667	11.59	11.8076	9.76872	12.9936
0.733333	13.82	13.9547	11.514	15.884
0.9	16.08	15.9351	13.1517	18.4692
1.15	18.6	18.6783	15.4665	21.88
1.4	21.13	21.2176	17.6582	24.8464
1.65	23.56	23.6012	19.7587	27.4713
1.98333	26.31	26.5899	22.4512	30.5737
2.31667	29.09	29.406	25.0477	33.346
2.73333	31.9	32.0825	27.5684	35.8858
3.15	34.69	35.2667	30.6333	38.8364
3.65	37.5	38.3016	33.6204	41.6212
4.15	40.48	41.7796	37.1211	44.8253
4.65	43.46	45.1068	40.5462	47.9377
