# Supplementary material for: Effects of varying tillage practices and weed control methods on the efficacy of infiltration models
Source: PLoS One. 2024 Jan 25;19(1):e0293507. doi: 10.1371/journal.pone.0293507 (PMC10810489; doi:10.1371/journal.pone.0293507)
Supplement: S1 File — (ZIP) [file pone.0293507.s001.zip › Supporting Information PLOS ONE/INFILTRATION RATE FOR WEED CONTROL AND TILLAGE (2).xlsx]

## Sheet: Sheet1
	Mearsured Infiltration rates
		NT				RT						PHR					DPHR
Time (h)	H1	MAT1	NW		Time (h)	H2	MAT2	NW2		Time (h)	H3	MAT3	NW3		Time (h)	H4	MAT4	NW4
0.0166667	143.009	134.663	52.7619		0.0166667	61.8148	56.2982	92.0857		0.0166667	78.2234	42.5773	33.2414		0.0166667	25.32	42.0115	40.8751
0.0333333	140.887	104.392	60.5418		0.0333333	58.5614	56.3831	108.636		0.0333333	73.5554	37.2021	31.2611		0.0333333	27.8059	37.2021	38.8995
0.05	145.003	102.412	59.2687		0.05	57.1469	55.789	88.2665		0.05	62.805	35.0803	27.8662		0.05	18.3889	34.5145	36.4995
0.0833333	98.5925	72.636	31.6854		0.0833333	41.1627	35.0095	59.2687		0.0833333	42.4358	24.8957	20.4399		0.0833333	13.5795	21.1472	22.8446
0.116667	97.2487	67.1193	32.9585		0.116667	39.8897	34.8257	53.2569		0.116667	36.608	24.3299	19.5205		0.116667	12.5186	21.2886	22.1374
0.15	97.4609	64.0781	31.3318		0.15	40.4555	33.8779	51.8424		0.15	36.0704	23.5519	18.1059		0.15	12.0942	22.2785	22.8446
0.233333	50.7815	30.4123	18.3492		0.233333	22.7739	20.4258	36.0422		0.233333	21.9252	16.7197	12.0801		0.233333	9.73195	12.7025	12.9854
0.316667	50.6967	30.6952	17.6533		0.316667	23.9621	20.6804	33.5243		0.316667	19.8034	16.4934	10.2129		0.316667	8.43058	12.6459	12.4478
0.4	49.5311	29.3939	17.6533		0.4	23.1134	21.1161	31.4308		0.4	20.0014	16.0407	9.81682		0.4	8.06281	12.8557	12.4195
0.566667	41.9266	23.7641	14.018		0.566667	19.5148	19.4497	24.3157		0.566667	14.3433	17.2478	9.51977		0.566667	8.33418	12.7515	10.227
0.733333	37.6689	23.269	14.0463		0.733333	18.7793	19.0197	24.8815		0.733333	12.5469	11.9443	9.44904		0.733333	7.33905	12.8298	9.94413
0.9	36.5372	23.1077	13.3814		0.9	17.1356	18.7368	24.4855		0.9	12.3064	11.3587	8.71349		0.9	7.75516	12.7166	9.25101
1.15	33.9958	20.0203	14.6828		1.15	15.9257	15.5956	21.6988		1.15	10.0903	12.5235	8.57203		1.15	8.11939	10.194	8.53431
1.4	30.5632	19.0262	13.2966		1.4	15.9087	15.309	21.001		1.4	9.82625	8.88323	8.374		1.4	7.82043	10.0903	8.51168
1.65	30.3558	20.1838	12.9948		1.65	15.6541	14.3584	20.4427		1.65	9.72629	8.64748	8.11939		1.65	7.77047	9.85077	8.4683
1.98333	29.4764	20.8006	11.3304		1.98333	15.284	14.6729	20.3692		1.98333	8.43058	8.7355	6.93826		1.98333	6.77276	9.52967	7.29047
2.31667	27.6399	18.891	11.2455		2.31667	14.9516	14.6276	20.4258		2.31667	8.18304	7.78697	6.81378		2.31667	6.81519	9.51128	7.31876
2.73333	26.1108	17.4878	11.0422		2.73333	13.6502	12.9514	18.8953		2.73333	7.31735	7.13063	6.00184		2.73333	6.10368	8.37089	6.6248
3.15	25.4162	17.5401	11.7582		3.15	13.4437	12.8269	17.5628		3.15	6.99342	6.71618	5.98628		3.15	6.06323	7.83082	6.62225
3.65	21.8875	17.4958	10.2883		3.65	12.8394	12.1178	16.6188		3.65	6.38895	6.44025	5.67999		3.65	5.67414	7.86194	6.19563
4.15	20.692	17.454	10.218		4.15	12.816	12.064	16.44		4.15	6.22	6.354	5.506		4.15	5.424	7.638	6.096
4.65	20.692	17.454	10.218		4.65	12.816	12.064	16.44		4.65	6.22	6.354	5.506		4.65	5.424	7.638	6.096
