# Supplementary material for: Effects of varying tillage practices and weed control methods on the efficacy of infiltration models
Source: PLoS One. 2024 Jan 25;19(1):e0293507. doi: 10.1371/journal.pone.0293507 (PMC10810489; doi:10.1371/journal.pone.0293507)
Supplement: S1 File — (ZIP) [file pone.0293507.s001.zip › Supporting Information PLOS ONE/Predicted vesus observed infiltration rates UPDATED Newest 2022 (1) (1).xlsx]

## Sheet: Sheet1
Cumulative Infiltration
NT		H1			NT		MAT1			NT		NW1
OBSERVED	KOSTIAKOV	PHILIP	HORTON		OBSERVED	KOSTIAKOV	PHILIP	HORTON		OBSERVED	KOSTIAKOV	PHILIP	HORTON
2.38348	3.26514	5.88276	1.42468		2.24438	2.71105	4.76052	1.09016		0.879364	1.17439	2.17144	0.51551
4.73159	5.22144	8.46783	2.82867		3.98425	4.1871	6.78402	2.1501		1.88839	1.89423	3.13186	1.02251
7.36497	6.87158	10.5103	4.21234		5.69111	5.39933	8.35723	3.18096		2.87621	2.50544	3.89304	1.52122
10.6514	9.71214	13.8542	6.92033		8.11231	7.43809	10.8885	5.1598		3.93239	3.56363	5.14321	2.49456
13.893	12.198	16.667	9.55167		10.3496	9.18541	12.979	7.03499		5.031	4.49446	6.19836	3.43711
17.1417	14.4614	19.1678	12.1093		12.4856	10.7533	14.8105	8.8142		6.07539	5.34508	7.13891	4.35036
21.3735	19.5063	24.6092	18.1988		15.0199	14.1865	18.7165	12.8878		7.6045	7.24933	9.19266	6.51451
25.5982	23.9884	29.3502	23.8856		17.5779	17.1808	22.0412	16.5023		9.07561	8.9489	10.9892	8.52472
29.7258	28.1008	33.6569	29.2069		20.0273	19.8915	25.0054	19.7382		10.5467	10.5134	12.6262	10.3991
33.2197	31.9436	37.6601	34.1963		22.0077	22.3979	27.7178	22.6618		11.7149	11.9792	14.1518	12.1534
39.4978	39.0419	45.033	43.2993		25.8858	26.9708	32.6168	27.7815		14.0559	14.695	16.9703	15.357
45.5874	45.5693	51.8158	51.4071		29.7371	31.1214	37.0259	32.1941		16.2862	17.2005	19.5722	18.2292
51.2533	51.6774	58.1828	58.6949		33.0738	34.9654	41.09	36.1258		18.7333	19.551	22.0213	20.8434
58.8942	60.2467	67.1674	68.3978		37.8304	40.3026	46.7163	41.4441		22.0574	22.8572	25.4871	24.4016
66.4831	68.2691	75.6479	76.959		42.8764	45.2481	51.9244	46.3431		25.3061	25.9602	28.7679	27.6466
73.8522	75.8646	83.748	84.6664		48.0765	49.8906	56.8166	51.007		28.1387	28.9042	31.9089	30.676
83.0655	85.4627	94.0906	93.9784		54.3735	55.7086	62.9599	57.0312		31.8872	32.6322	35.929	34.493
91.7691	94.5717	104.022	102.515		60.2028	61.1852	68.762	62.9446		35.5679	36.1773	39.7981	38.1486
100.241	103.28	113.626	110.526		66.0495	66.3844	74.2921	68.8068		39.4873	39.5723	43.5468	41.7062
111.185	115.726	127.541	121.909		74.7974	73.7595	82.1796	77.5598		44.6315	44.4335	48.9896	46.9386
121.531	127.563	140.983	132.835		83.5244	80.7194	89.6752	86.295		49.7405	49.0659	54.2589	52.106
131.877	138.898	154.045	143.506		92.2514	87.3391	96.8554	95.0246		54.8495	53.509	59.3886	57.2426
RT		H2			RT		MAT2			RT		NW2
OBSERVED	KOSTIAKOV	PHILIP	HORTON		OBSERVED	KOSTIAKOV	PHILIP	HORTON		OBSERVED	KOSTIAKOV	PHILIP	HORTON
1.03025	1.27375	2.29121	0.677374		0.938303	1.14794	2.10106	0.605993		1.53476	2.05636	3.71824	0.909429
2.00627	2.09505	3.33855	1.34435		1.87802	1.90033	3.06479	1.20291		3.34536	3.30693	5.36437	1.80551
2.95872	2.80292	4.18123	2.00117		2.80784	2.55202	3.84141	1.79096		4.81647	4.36635	6.66958	2.68851
4.33081	4.04461	5.58705	3.28522		3.97482	3.70009	5.13904	2.94122		6.79209	6.19688	8.81428	4.4164
5.66047	5.1497	6.79254	4.5313		5.13568	4.72581	6.25351	4.05832		8.56732	7.80422	10.6253	6.09522
7.00898	6.16789	7.88033	5.74108		6.26494	5.67343	7.26035	5.14374		10.2954	9.27122	12.2402	7.72702
8.90681	8.47015	10.2941	8.61712		7.96709	7.82321	9.49795	7.72769		13.2989	12.5503	15.7683	11.6134
10.9036	10.5464	12.4437	11.2994		9.69045	9.76856	11.494	10.1425		16.0926	15.4724	18.8563	15.2463
12.8298	12.4721	14.4294	13.8087		11.4501	11.5774	13.3402	12.4063		18.7118	18.1592	21.6713	18.6513
14.456	14.287	16.3007	16.1636		13.0709	13.2855	15.0818	14.5352		20.7381	20.6741	24.2957	21.8512
17.5859	17.673	19.8044	20.4744		16.2409	16.4795	18.3465	18.4447		24.8851	25.3288	29.1463	27.7166
20.4418	20.8198	23.0854	24.3442		19.3637	19.455	21.4077	21.9691		28.966	29.6183	33.6262	32.984
23.0961	23.7892	26.2096	27.8623		21.963	22.2682	24.3254	25.1865		32.5825	33.6389	37.8448	37.7678
27.0733	27.9903	30.6824	32.632		25.7902	26.2559	28.5069	29.5696		37.8327	39.289	43.8171	44.2343
30.9868	31.956	34.9651	36.9505		29.3798	30.0274	32.5145	33.5586		42.9434	44.5873	49.4726	50.058
34.8078	35.7367	39.1043	40.9477		33.048	33.6285	36.3909	37.2672		48.0357	49.6105	54.8891	55.4142
39.7916	40.5465	44.4506	45.9336		37.9239	38.217	41.4016	41.9119		54.8443	55.9668	61.8236	62.0438
44.3417	45.1413	49.6419	50.6593		42.241	42.6071	46.2706	46.3293		61.1427	62.007	68.4999	68.2755
48.8229	49.5589	54.7096	55.2196		46.5167	46.8334	51.0266	50.6024		66.997	67.7881	74.9702	74.2471
55.2426	55.9112	62.1259	61.8756		52.5756	52.9188	57.9912	56.8509		75.3064	76.0604	84.3671	82.9049
61.6506	61.991	69.364	68.4093		58.6076	58.7518	64.7928	62.9926		83.5264	83.9381	93.4672	91.3564
68.0586	67.8447	76.4588	74.8809		64.6396	64.3748	71.4635	69.0802		91.7464	91.4897	102.329	99.6988
PHR		H3			PHR		MAT3			PHR		NW3
OBSERVED	KOSTIAKOV	PHILIP	HORTON		OBSERVED	KOSTIAKOV	PHILIP	HORTON		OBSERVED	KOSTIAKOV	PHILIP	HORTON
1.30372	1.83502	3.01683	0.635648		0.709621	0.884256	1.52766	0.472275		0.554023	0.692166	1.2145	0.313198
2.52965	2.71941	3.67494	1.25937		1.32966	1.41719	2.21475	0.936356		1.07504	1.10634	1.75765	0.621433
3.5764	3.423	4.54369	2.27144		1.91433	1.86749	2.76354	1.39243		1.53948	1.45556	2.19035	0.924816
4.99092	4.57411	5.78591	3.26166		2.74418	2.64379	3.67221	2.28125		2.22081	2.05652	2.90486	1.51746
6.21119	5.53648	7.04491	4.20831		3.55518	3.32405	4.44551	3.14014		2.87149	2.58228	3.51125	2.09197
7.41354	6.38519	8.43748	5.91333		4.34024	3.94403	5.13927	3.9704		3.47502	3.06091	4.05412	2.64916
9.24063	8.20481	10.6367	7.90564		5.73355	5.32743	6.66709	5.92904		4.48169	4.12744	5.24628	3.97126
10.8909	9.75739	12.3623	10.2757		7.108	6.55797	8.01638	7.73486		5.33277	5.07475	6.29586	5.20087
12.5577	11.1407	14.0563	12.4474		8.44473	7.68797	9.25494	9.40421		6.15084	5.94376	7.257	6.34789
13.753	13.5755	16.9994	15.6783		9.88205	9.74427	11.5194	12.3903		6.94415	7.52331	9.00945	8.42863
15.8441	15.7145	18.5531	17.5425		11.8728	11.6131	13.5979	13.9864		8.51899	8.95716	10.6133	10.2735
17.8952	17.6512	21.8454	20.5549		13.7659	13.3497	15.5513	15.2713		9.97124	10.2884	12.1173	11.9303
19.5769	20.2856	23.9396	23.2217		15.8531	15.773	17.317	17.2495		11.3999	12.1444	13.542	13.6442
22.0335	22.6814	25.7346	24.9087		18.0739	18.0322	20.3396	20.2279		13.4934	13.8732	15.2524	15.1167
24.465	24.898	28.508	27.4829		20.2358	20.1654	22.4564	23.1215		15.5233	15.5045	17.1783	16.9174
26.5727	27.1385	31.4767	30.4736		22.4197	22.8553	24.6866	25.8747		17.2578	17.56	19.6459	19.1346
29.3004	30.1857	34.4121	33.1299		25.0153	25.4038	27.8053	27.3968		19.5291	19.5063	22.0244	21.2126
31.7395	32.4562	37.8261	36.1613		27.3922	28.0301	30.5817	30.3494		21.5297	21.8159	23.9002	23.6898
34.0706	34.9363	41.0152	39.6025		29.6309	30.3119	34.2506	33.1703		23.5251	24.014	26.69	26.0878
37.2651	38.07	44.1053	42.974		32.8511	33.2139	36.5401	35.4596		26.3651	26.5311	28.9475	28.408
40.3751	41.0227	46.8857	45.5658		36.0281	36.7739	39.7294	38.6936		29.1181	28.9387	31.125	30.6951
43.4851	44.0251	50.6935	48.9172		39.2051	40.0142	42.8362	41.8995		31.8711	31.254	33.9365	32.8653
DPHR		H4			DPHR		MAT4			DPHR		NW4
OBSERVED	KOSTIAKOV	PHILIP	HORTON		OBSERVED	KOSTIAKOV	PHILIP	HORTON		OBSERVED	KOSTIAKOV	PHILIP	HORTON
0.422001	0.676446	0.881044	0.222795		0.700191	0.786831	1.3972	0.378869		0.681252	0.856811	1.35036	0.334731
1.27543	1.08263	1.28611	0.443338		1.32023	1.29059	2.02704	0.751612		1.32958	1.36344	1.94357	0.663784
1.58191	1.42548	1.61286	0.661668		1.89547	1.72385	2.53062	1.11838		1.9379	1.78917	2.41221	0.987298
2.03456	2.01597	2.15938	1.09184		2.60037	2.48243	3.36533	1.83455		2.69939	2.51962	3.17931	1.61824
2.45185	2.53298	2.62925	1.5136		3.30999	3.15644	4.07646	2.52852		3.4373	3.15696	3.82448	2.22861
2.85499	3.00391	3.05408	1.92724		4.05261	3.77672	4.71497	3.20135		4.19879	3.7361	4.398	2.81939
3.66598	4.05397	3.99917	2.92755		5.11115	5.17729	6.12266	4.79749		5.2809	5.02366	5.64571	4.21669
4.36853	4.98732	4.84317	3.8828		6.16497	6.43849	7.36737	6.28234		6.31822	6.16461	6.73262	5.51086
5.04043	5.84395	5.62448	4.7967		7.23628	7.60702	8.51101	7.66879		7.35318	7.20946	7.71978	6.71384
5.73495	6.64462	6.36198	5.67263		8.2989	8.70738	9.58404	8.96826		8.20544	8.18435	8.63729	7.83622
6.95812	8.12401	7.74556	7.32284		10.4372	10.7583	11.5827	11.3455		9.86279	9.98198	10.3268	9.87548
8.25065	9.48486	9.04396	8.85544		12.5566	12.6623	13.444	13.4814		11.4046	11.632	11.8809	11.6912
9.60388	10.7586	10.2823	10.289		14.2556	14.4575	15.2086	15.4287		12.827	13.1738	13.3395	13.3321
11.559	12.546	12.0582	12.2869		16.7782	16.9952	17.7237	18.0838		14.9549	15.3336	15.3974	15.5471
13.5016	14.2198	13.7614	14.1393		19.2409	19.3888	20.1216	20.5085		17.072	17.3527	17.3397	17.5484
15.1948	15.8048	15.4096	15.8791		21.6233	21.6691	22.4309	22.7738		18.8946	19.262	19.1945	19.4022
17.4665	17.8082	17.5412	18.0669		24.7937	24.5683	25.4035	25.6294		21.3342	21.6719	21.5626	21.7211
19.5011	19.7098	19.6134	20.1444		27.584	27.3361	28.2805	28.3645		23.5425	23.9563	23.8364	23.9283
21.5222	21.528	21.6384	22.1437		30.1943	29.9957	31.0813	31.0259		25.7499	26.1381	26.0348	26.0673
24.3592	24.1272	24.6049	25.0437		34.1253	33.8176	35.1681	34.9396		28.8477	29.253	29.2198	29.203
27.0712	26.5997	27.5033	27.868		37.9443	37.4734	39.145	38.8038		31.8957	32.2123	32.2963	32.2929
29.7832	28.9676	30.3468	30.6472		41.7633	40.9914	43.0335	42.6444		34.9437	35.0433	35.2856	35.3609

## Sheet: Sheet2
Infiltration Models
Treatments	Field label	Kostiakov				Philip				Horton
		R2	RMSE	MAE	NSE	R2	RMSE	MAE	NSE	R2	RMSE	MAE	NSE
NT	H1
	MAT1
	NW1
	Mean
RT	H2
	MAT2
	NW2
	Mean
PHR	H3
	MAT3
	NW3
	Mean
DPHR	H4
	MAT4
	NW4
	Mean

## Sheet: Sheet3
Parameters of Infiltration Models
Treatments	Field Plot	Kostiakov		Philip		Horton
		b	a	s	K	f0	fc	k
				(mm/hr)	(mm/hr)	(mm/hr)	(mm/hr)
	H1	0.677	52.269	43.606	15.195	86.11	20.692	1.162
NT	MAT1	0.627	35.336	36.192	5.289	66.34	17.454	2.313
	NW1	0.69	19.779	16.014	6.246	31.188	10.218	1.497
	Mean	0.664667	35.7947	31.9373	8.91	61.2127	16.1213	1.65733
	H2	0.718	24.079	16.448	10.067	40.959	12.816	1.503
MT	MAT2	0.727	22.542	15.039	9.572	36.636	12.064	1.348
	NW2	0.685	34.0286	27.4	10.885	54.972	16.44	1.274
	Mean	0.71	26.8832	19.629	10.1747	44.189	13.7733	1.375
	H3	0.567	18.739	23.256	0.87	38.502	6.22	1.36
PHR	MAT3	0.681	14.342	11.115	5.563	28.586	6.354	1.353
	NW3	0.677	11.049	8.88	4.106	18.943	5.506	1.156
	Meean	0.641667	14.71	14.417	3.513	28.677	6.02667	1.28967
	H4	0.679	10.882	6.294	4.1095	13.436	5.424	1.029
	MAT4	0.714	14.632	10.147	5.234	22.919	7.638	1.363
DPHR	NW4	0.67	13.323	10.012	3.4691	20.257	6.096	1.48
	Mean	0.687667	12.9457	8.81767	4.27087	18.8707	6.386	1.29067

## Sheet: Sheet4
Mearsured Infiltration rates
	NT				RT						PHR					DPHR
H1	MAT1	NW	Mean		H2	MAT2	NW2	Mean		H3	MAT3	NW3	Mean		H4	MAT4	NW4	Mean
143.009	134.663	52.7619	110.145		61.8148	56.2982	92.0857	70.0662		78.2234	42.5773	33.2414	51.3473		25.32	42.0115	40.8751	36.0689
140.887	104.392	60.5418	101.94		58.5614	56.3831	108.636	74.5267		73.5554	37.2021	31.2611	47.3395		27.8059	37.2021	38.8995	34.6358
150.003	102.412	59.2687	103.894		57.1469	55.789	88.2665	67.0674		62.805	35.0803	27.8662	41.9172		18.3889	34.5145	36.4995	29.8009
98.5925	72.636	31.6854	67.638		41.1627	35.0095	59.2687	45.147		42.4358	24.8957	20.4399	29.2571		13.5795	21.1472	22.8446	19.1904
97.2487	67.1193	32.9585	65.7755		39.8897	34.8257	53.2569	42.6574		36.608	24.3299	19.5205	26.8194		12.5186	21.2886	22.1374	18.6482
97.4609	64.0781	31.3318	64.2903		40.4555	33.8779	51.8424	42.0586		36.0704	23.5519	18.1059	25.9094		12.0942	22.2785	22.8446	19.0724
50.7815	30.4123	18.3492	33.181		22.7739	20.4258	36.0422	26.4139		21.9252	16.7197	12.0801	16.9083		9.73195	12.7025	12.9854	11.8066
50.6967	30.6952	17.6533	33.0151		23.9621	20.6804	33.5243	26.0556		19.8034	16.4934	10.2129	15.5032		8.43058	12.6459	12.4478	11.1748
49.5311	29.3939	17.6533	32.1928		23.1134	21.1161	31.4308	25.2201		20.0014	16.0407	9.81682	15.2863		8.06281	12.8557	12.4195	11.1127
41.9266	23.7641	14.018	26.5695		19.5148	19.4497	24.3157	21.0934		14.3433	17.2478	9.51977	13.7036		8.33418	12.7515	10.227	10.4376
37.6689	23.269	14.0463	24.9947		18.7793	19.0197	24.8815	20.8935		12.5469	11.9443	9.44904	11.3134		7.33905	12.8298	9.94413	10.0376
36.5372	23.1077	13.3814	24.3421		17.1356	18.7368	24.4855	20.1193		12.3064	11.3587	8.71349	10.7928		7.75516	12.7166	9.25101	9.90759
33.9958	20.0203	14.6828	22.8996		15.9257	15.5956	21.6988	17.7401		10.0903	12.5235	8.57203	10.3953		8.11939	10.194	8.53431	8.94924
30.5632	19.0262	13.2966	20.962		15.9087	15.309	21.001	17.4062		9.82625	8.88323	8.374	9.02783		7.82043	10.0903	8.51168	8.80747
30.3558	20.1838	12.9948	21.1781		15.6541	14.3584	20.4427	16.8184		9.72629	8.64748	8.11939	8.83105		7.77047	9.85077	8.4683	8.69651
29.4764	20.8006	11.3304	20.5358		15.284	14.6729	20.3692	16.7753		8.43058	8.7355	6.93826	8.03478		6.77276	9.52967	7.29047	7.8643
27.6399	18.891	11.2455	19.2588		14.9516	14.6276	20.4258	16.6683		8.18304	7.78697	6.81378	7.5946		6.81519	9.51128	7.31876	7.88175
26.1108	17.4878	11.0422	18.2136		13.6502	12.9514	18.8953	15.1656		7.31735	7.13063	6.00184	6.81661		6.10368	8.37089	6.6248	7.03312
25.4162	17.5401	11.7582	18.2382		13.4437	12.8269	17.5628	14.6111		6.99342	6.71618	5.98628	6.56529		6.06323	7.83082	6.62225	6.83877
21.8875	17.4958	10.2883	16.5572		12.8394	12.1178	16.6188	13.8587		6.38895	6.44025	5.67999	6.16973		5.67414	7.86194	6.19563	6.57724
20.692	17.454	10.218	16.1213		12.816	12.064	16.44	13.7733		6.22	6.354	5.506	6.02667		5.424	7.638	6.096	6.386
20.692	17.454	10.218	16.1213		12.816	12.064	16.44	13.7733		6.22	6.354	5.506	6.02667		5.424	7.638	6.096	6.386
