# Supplementary material for: Effects of varying tillage practices and weed control methods on the efficacy of infiltration models
Source: PLoS One. 2024 Jan 25;19(1):e0293507. doi: 10.1371/journal.pone.0293507 (PMC10810489; doi:10.1371/journal.pone.0293507)
Supplement: S1 File — (ZIP) [file pone.0293507.s001.zip › Supporting Information PLOS ONE/RAW & PROCESSED DATA -SOIL PHYSICAL PROPERTIES.xlsx]

## Sheet: RAW & REFINED DATA
						BULK DENSITY (Mg/m3)						M. Weed Cont.				MOISTURE CONTENT (%)							PENETRETION RESISTANCE (kPa)				INFILTRATION CAPACITY (mm/hr)			RATE OF SPROUTING							GROWTH												STEM GIRTH (cm)
								BEFORE TILLAGE			3 MAP	AFTER HARVEST																		(%)										HEIGHT (cm)
T					BB	BA	BAH		NT	Mean-Tillage	M. Tillage	M. Tillage				MB				MA	MAH		PB	PA	PAH		I		2 WAP	4 WAP	6 WAP	8 WAP					P.HT-3MAP	P.HT-4MAP	P.HT-5MAP	P.HT-6MAP	P.HT-7MAP	P.HT-8MAP	P.HT-9MAP	P.HT-10MAP		S.GT-3MAP	S.GT-4MAP	S.GT.-5MAP	S.GT-6MAP
NT1	Wh-0-15		1.289		1.17033	0.985097	1.24611	Depth	0 - 15	1.2012	1.01316	1.18156				11.5108				8.54701	8.10811		58.8399	51.4849	44.1299		205.2		95	97.5	99.16	99.16					79.3	106.1	140.5	150.4	154.9	162.3	167.4	169.2		6.3	6.9	7.7	8.5
	15-30		1.07		1.17033	0.985097	1.30504		15 - 30	1.36398	1.04684	1.21243				12.9496				9.40171	10.3226		98.0665	59.8206	39.2266
	30-60		1.252		1.15349	1.13665	1.39766		30- 60	1.30224	1.15068	1.36398				16.0584				5.18519	9.03614		120.622	98.0665	102.97
	Wc-0-15					1.09455	1.24611		MT											6.15385	11.4865			55.8979	49.0333		100.8										90.5	121.7	131.2	139.4	148.3	157.1	167.3	173.6		6.5	7.3	7.7	8.1
	15-30					1.11981	1.36398	Depth	0-15	1.18717	1.09175	1.30224								8.27068	11.7284			68.6466	73.5499
	30-60					1.22927	1.31346		15-30	1.38082	1.10859	1.36398								4.10959	10.8974			112.776	98.0665
									30-60	1.43134	1.18156	1.42292
	Wn					1.08613	1.08613													4.65116	9.30233			55.8979	68.6466		160.8										85.8	107.1	129.5	132.3	135.4	138.7	142.5	153.3		5.9	6.7	7.3	7.5
						1.17875	1.18717		PHR											5.71429	6.38298			91.2018	73.5499
						1.14507	1.21243	Depth	0-15	1.20401	1.01878	1.27417								3.67647	10.4167			107.873	122.583
									15-30	1.33872	1.07771	1.34714
NT 2	Wh				1.11139	1.05245	1.09455		30-60	1.50711	1.12823	1.31346				17.4242				4.8	16.9231		107.873	58.8399	93.1632		217.8		96.66	98.33	98.33	98.33					80.6	104.5	139.2	148.7	149.5	153.4	161.1	166.7		6.2	6.9	7.6	8.3
					1.38924	1.09455	1.01878									12.7273				6.15385	19.0083		102.97	58.8399	68.6466
					1.38082	1.14507	1.31346		DPHR							10.9756				3.67647	9.61538		176.52	137.293	98.0665
								Depth	0-15	1.19278	1.1142	1.6278
	Wc					0.976678	1.12823		15-30	1.40047	1.14226	1.30785								5.17241	10.4478			63.7432	122.583		189.6										88.2	118.2	129.7	138.3	146.1	155.8	163.2	169.4		6.3	6.9	7.6	8.4
						1.07771	1.16191		30-60	1.5015	1.10859	1.46221								7.03125	12.3188			102.97	117.68
						1.16191	1.33872													5.07246	8.80503			85.3179	147.1
	Wn					1.11981	1.21243			Mean Weed C.										4.51128	11.8056			76.4919	58.8399		132										88.3	109.2	125.6	130.4	133.9	137.8	143.3	168.1		6.1	6.6	7.2	7.3
						1.13665	1.22085													7.40741	13.1034			63.7432	73.5499
						1.21243	1.38924													4.16667	7.87879			152.003	132.39
NT 3	Wh				1.32188	1.00194	1.20401									16.5605				6.72269	11.8881		66.6852	45.1106	49.0333		73.2		96.66	98.33	98.33	98.33					88.1	103.5	139.1	143.9	149.3	154.2	158.6	163.4		6.6	7.5	7.6	7.9
					1.53237	1.06087	1.31346									15.3846				6.34921	12.8205		106.892	98.0665	49.0333
					1.3724	1.17033	1.38082									13.4969				4.31655	9.7561		170.636	156.906	93.1632				96.1067	98.0533	98.6067	98.6067
	Wc					1.01878	1.25453													4.13223	9.39597			52.9559	88.2599		172.8										92.4	118.6	130.4	140.5	147.8	156.3	165.7	170.2		6.4	7.1	7.9	8.3
						1.01036	1.26295													7.5	10.6667			78.4532	68.6466
						0.985097	1.27978													5.98291	10.5263			118.66	98.0665
	Wn					1.00194	1.08613													4.20168	9.30233			80.4145	24.5166		73.2										85.4	108.5	123.2	131.7	134.6	136.1	140.3	151.7		5.8	6.3	6.5	6.8
						1.13665	1.11981													0.740741	14.2857			93.1632	53.9366
						1.06087	1.22927													5.55556	6.84932			116.699	83.3565
MT1	Wh				1.22927	1.06087	1.54079									10.9589				5.55556	7.10383		98.0665	43.1493	49.0333		135.6		95.83	98.33	100	100					97.1	122.4	145.3	151.8	158.7	172.4	181.6	197.2		6.4	6.9	7.6	8.1
					1.42292	1.14507	1.39766									9.46746				6.61765	9.03614		87.2792	63.7432	55.8979
					1.47344	1.20401	1.29662									9.14286				4.1958	11.039		152.003	95.1245	115.228
	Wc					0.976678	1.29662													5.17241	9.09091			51.4849	39.2266		130.2										94.3	118.5	146.6	151.8	153.3	164.5	172.5	195.4		6.4	7.5	7.8	8.4
						1.16191	1.21243													6.52174	13.1944			131.409	29.42
						1.23769	1.60815													4.7619	7.8534			98.0665	122.583
	Wn					1.17875	1.24611													5	6.08108			67.6659	49.0333		143.4										93.3	122.9	142.4	148.6	155.4	163.2	170.1	180.6		6.2	7.3	7.9	8.6
						1.22085	1.8018													5.51724	5.60748			83.3565	68.6466
						1.26295	1.25453													6	8.05369			87.2792	122.583
MT2	Wh				1.22085	1.18717	1.13665									15.8621				3.5461	8.88889		88.2599	76.4919	34.3233		116.4		95	99.16	99.16	99.16					96.2	121.7	142.4	148.5	156.3	171.5	183.1	192.1		6.8	7.6	8.6	9.5
					1.54079	1.09455	1.21243									12.0219				8.46154	12.5		120.622	112.776	122.583
					1.38924	1.14507	1.52395									15.1515				5.14706	5.52486		145.138	143.177	166.713
	Wc					1.10297	1.12823													6.87023	11.9403			77.4725	53.9366		138.6										97.5	122.8	143.3	149.1	154.6	162.4	170.7	190.6		6.3	6.9	7.5	7.9
						1.06087	1.24611													7.14286	12.8378			94.1438	68.6466
						1.16191	1.35556													7.24638	9.93789			124.544	152.003
	Wn					1.18717	1.52395													5.67376	7.73481			63.7432	39.2266		152.4										89.8	118.1	144.3	146.8	153.7	165.3	171.4	182.4		6.3	7.2	7.8	8.3
						1.21243	1.29662													7.63889	9.74026			96.1052	53.9366
						1.27136	1.75128													5.29801	6.25			142.196	117.68
MT3	Wh				1.11139	1.0272	1.22927									12.8788				7.37705	8.90411		90.2212	40.2073	19.6133		132.6		96.66	99.16	99.16	99.16					93.4	125.2	147.4	151.3	157.5	170.1	180.6	198.7		6.7	7.4	7.7	8.3
					1.17875	1.08613	1.48186									11.4286				7.75194	5.11364		142.196	86.2985	53.9366
					1.43134	1.19559	1.44818									8.82353				3.52113	6.97674		181.423	142.196	88.2599				95.83	98.8833	99.44	99.44
	Wc					0.976678	1.06087													6.89655	15.873			49.0333	98.0665		92.4										96.6	124.8	145.1	150.5	153.3	160.7	169.9	193.5		6.5	7.1	7.5	7.9
						1.07771	1.14507													6.25	15.4412			98.0665	68.6466
						1.10297	1.23769													6.10687	13.6054			191.23	83.3565
	Wn					1.11139	1.19559													4.54545	12.6761			62.7626	68.6466		197.4										91.5	121.6	143.5	147.1	155.3	164.6	168.5	177.1		6.2	6.8	7.7	8.4
						1.15349	1.26295													6.56934	10			87.2792	78.4532
						1.25453	1.33872													5.36913	8.1761			171.616	176.52
PHR1	Wh				1.07771	1.06087	1.33872									16.4062				5.55556	7.54717		83.3565	44.1299	78.4532		69		95.83	98.33	98.33	98.33					94.9	121.3	148.2	153.5	160.4	177.3	190.6	195.5		7.6	7.8	8.5	8.9
					1.29662	1.07771	1.38924									13.6364				6.25	10.303		129.448	39.2266	122.583
					1.36398	1.15349	1.36398									14.1975				5.83942	6.79012		136.312	122.583	196.133
	Wc					0.858803	1.05245													5.88235	6.4			37.2653	98.0665		73.8										88.4	128.3	148.6	156.3	164.1	171.7	188.1	196.4		6.5	7.1	7.8	8.6
						1.09455	1.16191													10	10.1449			64.7239	147.1
						0.942999	1.22927													6.25	6.84932			93.1632	186.326
	Wn					1.08613	1.11139													3.87597	8.33333			44.1299	80.9049		54.6										89.2	119.5	142.8	151.3	159.8	167.9	184.4	195.1		6.3	6.7	7.2	7.6
						1.16191	1.30504													6.52174	7.09677			53.9366	98.0665
						1.17033	1.20401													4.31655	6.99301			112.776	196.133
PHR2	Wh				1.3724	1.07771	1.17875									13.4969				3.90625	5.71429		96.1052	42.1686	98.0665		62.4		95	96.66	97.5	97.5					89.4	125.6	145.7	150.1	157.2	178.5	192.3	197.1		6.3	7.5	8.6	9.1
					1.46502	1.15349	1.35556									12.6437				5.83942	11.1801		152.003	65.7046	132.39
					1.64183	1.14507	1.34714									11.7949				6.61765	9.375		160.829	76.4919	191.23
	Wc					1.09455	1.09455													3.84615	6.15385			49.0333	93.1632		66										92.6	124.2	147.7	155.8	160.5	174.8	184.2	193.6		6.4	7	7.8	8.5
						1.16191	1.65025													5.7971	7.14286			55.8979	166.713
						1.13665	1.18717													4.44444	9.92908			117.68	196.133
	Wn					1.17875	1.67551													2.85714	4.52261			61.7819	90.7115		52.8										92.5	121.3	144.7	150.4	157.3	166.4	177.6	191.5		6.4	6.9	7.3	7.8
						1.20401	1.30504													6.29371	7.74194			88.2599	122.583
						1.17875	1.14507													4.28571	8.82353			137.293	181.423
PHR 3	Wh				1.16191	0.91774	1.30504									18.8406				5.50459	2.58065		75.5112	29.42	127.486		55.8		95.83	97.5	97.5	97.5					90.8	122.7	140.5	150.7	156.4	177.3	189.2	196.9		6.4	7.3	7.9	8.4
					1.25453	1.00194	1.29662									12.0805				8.40336	9.09091		112.776	39.2266	149.551
					1.51553	1.08613	1.22927									13.8889				4.65116	9.58904		147.1	171.616	166.713				95.5533	97.4967	97.7767	97.7767
	Wc					1.08613	1.22927													5.42636	8.90411			34.3233	112.776		49.2										95.3	123.7	145.3	153.4	160.4	171.1	187.3	196.7		6.7	6.9	7.3	7.8
						1.11981	1.27136													8.27068	6.62252			53.9366	78.4532
						1.16191	1.30504													5.07246	5.80645			122.583	171.616
	Wn					1.09455	1.68393													5.38462	2			44.1299	112.776		56.4										94.3	126.5	148.3	152.4	158.6	169.1	188.7	199.2		6.1	7.1	7.8	8.6
						1.20401	1.27978													6.99301	7.23684			63.7432	112.776
						1.26295	1.29662													4	5.19481			142.196	210.843
DPHR1	Wh				1.17033	1.11139	1.4566									16.5468				4.54545	4.04624		63.7432	34.3233	83.3565		55.8		95	95.83	96.66	96.66					99.8	124.4	150.1	159.6	162.4	164.7	170.1	191.3		6.1	7.4	7.5	7.8
					1.3724	1.17875	1.30504									14.7239				5.71429	7.74194		94.1438	63.7432	122.583
					1.51553	1.18717	1.61657									13.8889				4.96454	4.6875		125.525	73.5499	176.52
	Wc					1.18717	1.38082													3.5461	5.4878			29.42	95.6148		67.2										96.3	128.7	153.9	160.2	164.8	170.2	180.3	194.1		6.4	6.9	7.4	7.6
						1.22927	1.22927													5.47945	10.274			58.8399	196.133
						1.21243	1.34714													6.25	7.5			53.9366	166.713
	Wn					1.17875	1.36398													3.57143	5.55556			49.0333	93.1632		58.8										93.9	119.3	156.5	157.1	163.4	171.8	182.2	194.6		6.4	6.9	7.7	8.3
						1.11981	1.21243													4.51128	11.8056			78.4532	132.39
						1.22927	1.2882													6.84932	5.88235			98.0665	196.133
DPHR2	Wh				1.29662	1.11981	1.65025									17.5325				3.00752	3.57143		105.912	34.3233	114.738		49.8		96.66	97.5	98.3	98.3					95.4	122.1	153.3	160.5	162.2	166.1	172.2	194.5		6.5	6.7	7.3	8.4
					1.40608	1.11139	1.29662									17.9641				6.81818	7.79221		118.66	44.1299	85.8082
					1.39766	1.13665	1.4566									9.63855				7.40741	5.78035		135.332	122.583	122.583
	Wc					1.12823	1.27978													5.22388	4.60526			39.2266	98.0665		102										99.8	129.2	154.6	158.3	162.3	171.2	176.7	190.4		6.2	7.3	7.3	7.8
						1.15349	1.21243													6.56934	8.33333			34.3233	88.2599
						1.16191	1.30504													5.07246	5.80645			96.1052	147.1
	Wn					1.22927	1.30504													2.73973	3.87097			53.9366	122.583		45										95.7	124.1	151.4	159.8	162.3	174.6	175.5	190.7		6.3	6.8	7.9	8.3
						1.13665	1.22085													5.92593	10.3448			66.6852	78.4532
						1.15349	1.4566													6.56934	6.35838			93.1632	137.293
DPHR3	Wh				1.11139	1.11139	1.77654									14.3939				3.78788	3.31754		80.4145	44.1299	156.906		55.8		95.83	97.5	98.3	98.3					96.2	123.5	154.4	159.3	163.7	165.3	170.1	197.8		6.3	6.8	7.5	8.3
					1.42292	1.13665	1.32188									11.8343				6.66667	11.465		93.1632	39.2266	83.3565
					1.59131	1.00194	1.31346									12.1693				8.40336	10.2564		149.061	78.4532	152.003
	Wc					1.11139	1.22927													2.27273	5.47945			44.1299	132.39		58.8										97.4	128.6	153.7	160.2	164.6	170.1	182.6	196.2		6.4	6.8	7.6	8.2
						1.04403	1.32188													5.64516	8.9172			44.1299	98.0665
						1.01878	1.27136													5.78512	5.29801			122.583	154.455
	Wn					1.03562	1.38924													4.87805	4.24242			49.0333	112.776		77.4										95.4	121.6	153.5	156.2	160.7	177.1	186.4	196.7		6.5	6.9	7.8	8.5
						1.19559	1.25453													5.6338	10.0671			98.0665	147.1				95.83	96.9433	97.7533	97.7533
						1.23769	1.31346													7.48299	6.41026			171.616	171.616
Soil Dry Bulk Density (Mgm-3)												Soil Moisture Content (%)													Soil Penetration Resistance (kPa)
Tillage		Before Tillage			3 MAP			After Harvest				Tillage		Before Tillage			3 MAP			After Harvest					Tillage		Before Tillage			3 MAP			After Harvest
Method	Depth	0 - 15 cm	15 -30 cm	30 -60 cm	0-15 cm	15-30 cm	30-60 cm	0-15 cm	15-30 cm	30-60 cm		Method	Depth	0 - 15 cm	15 -30 cm	30 -60 cm	0-15 cm	15-30 cm	30-60 cm	0-15 cm	15-30 cm	30-60 cm			Method	Depth	0 - 15 cm	15 -30 cm	30 -60 cm	0-15 cm	15-30 cm	30-60 cm	0-15 cm	15-30 cm	30-60 cm
No Tillage		1.2012	1.36398	1.30224	1.01316	1.04684	1.15068	1.18156	1.21243	1.36398		No Tillage		15.1652	13.6872	13.5103	6.6899	7.30159	4.39273	12.3064	14.0505	9.46921			No Tillage		77.7994	102.643	155.926	51.8118	72.2423	130.755	62.1088	52.3021	98.0665
Minimum Tillage		1.18717	1.38082	1.43134	1.09175	1.10859	1.18156	1.30224	1.36398	1.42292		Minimum Tillage		13.2333	10.9726	11.0393	5.4929	7.61037	4.288	8.29894	8.88326	7.84686			Minimum Tillage		92.1825	116.699	159.522	53.2828	87.6061	126.833	34.3233	77.4725	123.4
Plough + Harrow + Ridging		1.20401	1.33872	1.50711	1.01878	1.07771	1.12823	1.27417	1.34714	1.31346		Plough + Harrow + Ridging		16.2479	12.7869	13.2938	4.9888	6.83093	5.70274	5.2807	10.1914	8.58472			Plough + Harrow + Ridging		84.991	131.409	148.08	38.5728	48.0526	123.564	101.335	134.841	184.692
Deep Tillage + Plough + Harrow + Ridging		1.19278	1.40047	1.5015	1.1142	1.14226	1.10859	1.6278	1.30785	1.46221		Deep Tillage + Plough + Harrow + Ridging		16.1577	14.8408	11.8989	3.78028	6.39971	6.9251	3.64507	8.9997	6.90809			Deep Tillage + Plough + Harrow + Ridging		83.3565	101.989	136.639	37.5922	49.0333	91.5287	118.334	97.2493	150.369
p-Value												p-Value													p-Value
Interpretation												Interpretation													Interpretation
Soil Dry Bulk Density (Mgm-3)																									Soil Penetration Resistance (kPa)
Weed Control		Before Tillage			3 MAP			After Harvest																	Weed Control		Before Tillage			3 MAP			After Harvest
Method	Depth	0 - 15 cm	15 -30 cm	30 -60 cm	0-15 cm	15-30 cm	30-60 cm	0-15 cm	15-30 cm	30-60 cm		Soil Moisture Content (%)														Depth	0 - 15 cm	15 -30 cm	30 -60 cm	0-15 cm	15-30 cm	30-60 cm	0-15 cm	15-30 cm	30-60 cm
Hoe		1.173	1.215	1.354	1.05947	1.09385	1.14226	1.34644	1.30785	1.39064		Weed Control		Before Tillage			3 MAP			After Harvest					Hoe		75.62	101.21	144.53	45.3149	64.2336	118.17	78.2697	86.8505	130.613
Cutlass		1.189	1.241	1.232	1.05105	1.10929	1.12613	1.19839	1.26996	1.31487		Method	Depth	0 - 15 cm	15 -30 cm	30 -60 cm	0-15 cm	15-30 cm	30-60 cm	0-15 cm	15-30 cm	30-60 cm			Cutlass		82.75	108.35	132.23	48.6655	73.795	111.387	90.0986	100.11	143.627
No Weeding		1.146	1.285	1.318	1.12402	1.17173	1.20331	1.32329	1.28891	1.32329		Hoe		12.31	11.87	11.16	5.23797	7.03565	5.32714	7.38279	10.5312	8.20222			No Weeding		79.63	111.46	141.07	59.0851	80.3328	127.732	77.16	90.0312	144.785
p-Value												Cutlass		14.18	14.42	13.86	5.0496	7.03985	5.51288	8.77208	10.6352	8.5679
Interpretation												No Weeding		13.23	14.74	13.52	4.32419	5.78895	5.29748	7.58428	9.65237	7.46292
												p-Value
												Interpretation
	NT x H	1.16247	1.20666	1.28397
	MT x C	1.16993	1.24561	1.2848
	PHR x NW	1.18171	1.25154	1.2989
	NT x C	1.13906	1.20725	1.24832
	MT x NW	1.19574	1.2665	1.3134
	MT x H	1.17931	1.23005	1.30595
	DPHR x H	1.25228	1.24455	1.32653
	NT x NW	1.16487	1.22815	1.27692									NT x Hoe	9.84871	10.746	8.67694										NT x Hoe	65.1541	79.9136	129.677
	PHR x H	1.17931	1.23005	1.30595									NT xCutlass	10.3605	11.189	9.21884										NT xCutlass	68.8724	84.907	128.665
	PHR x C	1.1559	1.23064	1.2703									NT x No Weeding	9.88333	10.8701	8.94211										NT x No Weeding	67.9325	84.8352	133.056
	DPHR x C	1.22887	1.24514	1.29088									MT x Hoe	8.65931	9.48385	7.97725										MT x Hoe	63.1655	89.012	133.845
	DPHR x NW	1.25468	1.26604	1.31948									MT x Cutlass	9.17113	9.92688	8.51916										MT x Cutlass	66.8838	94.0054	132.833
													MT x No Weeding	8.69393	9.60793	8.24242										MT x No Weeding	65.9439	93.9336	137.224
													P+H+R x Hoe	8.5747	9.87433	8.71176										P+H+R x Hoe	70.684	94.4329	141.608
INTERACTIVE EFFECTS OF TILLAGE AND WEED CONTROL METHODS ON DRY BULK DENSITY AND MOISTURE CONTENT													P+H+R x Cutlass	9.08652	10.3174	9.25367										P+H+R x Cutlass	74.4022	99.4263	140.597
													P+H+R x No Weeding	8.60931	9.99841	8.97694										P+H+R x No Weeding	73.4624	99.3545	144.987
													D+P+H+R x Hoe	8.08564	9.94617	8.40358										D+P+H+R x Hoe	73.0811	83.4276	128.642
Tillage x		Bulk Density (Mgm-3)			Moisture Content (%)			Penetration Resistance (kPa)					D+P+H+R x Cutlass	8.59746	10.3892	8.94548										D+P+H+R x Cutlass	76.7994	88.421	127.63
Weed Control	Depth	0 - 15 cm	15 -30 cm	30 -60 cm	0-15 cm	15-30 cm	30-60 cm	0-15 cm	15-30 cm	30-60 cm			D+P+H+R x No Weeding	8.12026	10.0703	8.66875										D+P+H+R x No Weeding	75.8596	88.3493	132.021
NT x Hoe		1.16247	1.20666	1.28397	9.84871	10.746	8.67694	65.1541	79.9136	129.677
NT xCutlass		1.13906	1.20725	1.24832	10.3605	11.189	9.21884	68.8724	84.907	128.665
NT x No Weeding		1.16487	1.22815	1.27692	9.88333	10.8701	8.94211	67.9325	84.8352	133.056
MT x Hoe		1.17931	1.23005	1.30595	8.65931	9.48385	7.97725	63.1655	89.012	133.845
MT x Cutlass		1.16993	1.24561	1.2848	9.17113	9.92688	8.51916	66.8838	94.0054	132.833
MT x No Weeding		1.19574	1.2665	1.3134	8.69393	9.60793	8.24242	65.9439	93.9336	137.224
P+H+R x Hoe		1.17931	1.23005	1.30595	8.5747	9.87433	8.71176	70.684	94.4329	141.608
P+H+R x Cutlass		1.1559	1.23064	1.2703	9.08652	10.3174	9.25367	74.4022	99.4263	140.597
P+H+R x No Weeding		1.18171	1.25154	1.2989	8.60931	9.99841	8.97694	73.4624	99.3545	144.987
D+P+H+R x Hoe		1.25228	1.24455	1.32653	8.08564	9.94617	8.40358	73.0811	83.4276	128.642
D+P+H+R x Cutlass		1.22887	1.24514	1.29088	8.59746	10.3892	8.94548	76.7994	88.421	127.63
D+P+H+R x No Weeding		1.25468	1.26604	1.31948	8.12026	10.0703	8.66875	75.8596	88.3493	132.021
p-Value
Interpretation
[truncated: 50 more columns]
